# Supplementary material for: Hyaluronic Acid Molecular Weight Modulates Chitosan–Gelatin Scaffold Properties and Cancer Cell Organization in 3D Culture
Source: Polymers (Basel). 2026 Jul 10;18(14):1703. doi: 10.3390/polym18141703 (PMC13417349; doi:10.3390/polym18141703)
Supplement: Supplementary file 1 [file polymers-18-01703-s001.zip]

Archive with 1 entries (1 files):
- polymers-4327431-supplementary.pdf
